# Supplementary material for: The predominance of nucleotidyl activation in bacterial phosphonate biosynthesis
Source: Nat Commun. 2019 Aug 16;10:3698. doi: 10.1038/s41467-019-11627-6 (PMC6697681; doi:10.1038/s41467-019-11627-6)
Supplement: Supplementary file 3 — Source Data [file 41467_2019_11627_MOESM3_ESM.xlsx]

## Sheet: Fig S9A
Spn-LicC
[AEP] mM	rate (s-1)	AVG	STDEV	STDERR
0.1	0.0592075	0.0909868	0.0532369	0.0307363
0.1	0.0613054
0.1	0.152448
0.25	0.657576	0.359207	0.421956	0.298368
0.25	0.0608392
0.5	0.553846	0.451702	0.0933115	0.0538734
0.5	0.430326
0.5	0.370932
1	0.812844	0.636729	0.159486	0.0920793
1	0.595291
1	0.502051
2	0.645501	0.583341	0.0539517	0.0311491
2	0.555851
2	0.548671
4	0.555851	0.539409	0.0172401	0.00995359
4	0.521469
4	0.540909
6	0.618601	0.68373	0.0955549	0.0551687
6	0.793427
6	0.639161
8	0.676876	0.76819	0.222717	0.128586
8	1.02205
8	0.605641
10	0.722191	0.722354	0.267005	0.154155
10	0.989441
10	0.455431

## Sheet: Fig S9B
Spn-LicC
[P-Cho] mM	rate (s-1)	AVG	STDERR
0.001	0.188414	0.188414	0
0.003	0.269389	0.269389	0
0.005	0.923746	0.961158	0.0189292
0.005	0.974846
0.005	0.984883
0.006	0.559241	0.641655	0.0824137
0.006	0.724068
0.01	0.909755	0.911478	0.00336113
0.01	0.906713
0.01	0.917967
0.012	0.709517	0.811202	0.101685
0.012	0.912887
0.025	0.839188	0.888058	0.077198
0.025	0.785656
0.025	1.03933
0.05	0.983666	1.04473	0.0444185
0.05	0.931046
0.05	1.08009
0.05	1.03749
0.05	1.19137
0.1	0.871734	0.979622	0.0458977
0.1	0.806643
0.1	1.02534
0.1	1.14469
0.1	1.0614
0.1	0.898315
0.1	0.88923
0.1	1.13963
0.15	0.965417	1.05129	0.0549756
0.15	1.03477
0.15	1.15369
0.3	1.04298	1.14582	0.102837
0.3	1.24865
0.5	0.904877	0.930846	0.0136293
0.5	0.951006
0.5	0.936654
0.6	1.0334	1.0334	0
1	1.01606	0.880485	0.0460766
1	0.838295
1	0.811916
1	0.855675
2	0.740745	0.789361	0.0369962
2	0.878674
2	0.717748
2	0.820277
4	0.607298	0.636916	0.055689
4	0.481613
4	0.491993
4	0.919559
4	0.924318
4	0.686802
4	0.659945
4	0.498667
4	0.678334
4	0.420628
6	0.38019	0.554418	0.0663434
6	0.343179
6	0.926121
6	0.810239
6	0.585668
6	0.596435
6	0.420782
6	0.488221
6	0.438931
8	0.168297	0.510134	0.0782407
8	0.264489
8	0.947971
8	0.729907
8	0.527738
8	0.604057
8	0.484029
8	0.461074
8	0.403643
10	0.407988	0.39036	0.0694317
10	0.306468
10	0.235255

## Sheet: Fig S9C
Ari-PntC
[AEP] mM	rate (s-1)	AVG	STDEV	STDERR
0.001	0.237388	0.461158	0.390521	0.100832
0.001	0.0256076
0.001	0.188065
0.001	0.33458
0.001	0.550537
0.001	0.745202
0.001	0.574566
0.001	0.46385
0.001	0.233598
0.001	0.228549
0.001	1.14366
0.001	0.255498
0.001	0.250297
0.001	0.22934
0.001	1.45664
0.002	0.277185	0.273018	0.0156157	0.00901573
0.002	0.255741
0.002	0.286127
0.003	0.334346	0.318395	0.0371656	0.0214576
0.003	0.344922
0.003	0.275916
0.004	0.597183	0.629502	0.119378	0.0689232
0.004	0.52961
0.004	0.761712
0.005	0.671946	1.13377	0.369766	0.0954731
0.005	0.890267
0.005	0.813109
0.005	2.12306
0.005	1.39915
0.005	1.55428
0.005	1.45664
0.005	1.13179
0.005	1.13423
0.005	0.857742
0.005	1.08374
0.005	0.961158
0.005	1.06978
0.005	1.00982
0.005	0.849834
0.01	1.48432	1.72341	0.270448	0.11041
0.01	1.53816
0.01	1.45208
0.01	2.09091
0.01	1.96399
0.01	1.81099
0.02	2.63406	2.48259	0.142715	0.058263
0.02	2.60669
0.02	2.55802
0.02	2.34419
0.02	2.2867
0.02	2.46586
0.05	2.71661	2.85002	0.332802	0.135866
0.05	2.65414
0.05	2.37674
0.05	3.29805
0.05	2.95647
0.05	3.09812
0.1	4.0932	3.30894	0.639511	0.21317
0.1	3.8208
0.1	4.32408
0.1	2.71618
0.1	3.02035
0.1	2.44244
0.1	3.33668
0.1	3.0535
0.1	2.9732
0.2	3.29896	3.43036	0.274343	0.112
0.2	3.54138
0.2	2.94431
0.2	3.59248
0.2	3.71415
0.2	3.49089

## Sheet: Fig S9D
Ari-PntC
[P-Cho] mM	rate (s-1)	AVG	STDEV	STDERR
0.001	-0.00559441	-0.00011655	0.0291753	0.0119108
0.001	-0.041958
0.001	0.041958
0.001	0.0011655
0.001	-0.0167832
0.001	0.0205128
0.01	-0.0955711	0.0538073	0.0874185	0.0356885
0.01	0.0769231
0.01	0.125874
0.01	0.102564
0.01	-0.00582751
0.01	0.118881
0.1	0.135198	0.0577156	0.0682332	0.0305148
0.1	0.128205
0.1	0.0128205
0.1	-0.00652681
0.1	0.0188811
0.5	0.195105	0.259946	0.127181	0.0519214
0.5	0.272261
0.5	0.31958
0.5	0.477855
0.5	0.15641
0.5	0.138462
1	0.484848	0.285618	0.126831	0.0401074
1	0.249417
1	0.461538
1	0.107925
1	0.146154
1	0.359907
1	0.355478
1	0.268765
1	0.211655
1	0.21049
2	0.371329	0.404118	0.0490871	0.0200397
2	0.362005
2	0.35711
2	0.463636
2	0.462704
2	0.407925
4	0.31352	0.295897	0.0449505	0.0201025
4	0.335664
4	0.324242
4	0.282284
4	0.223776
6	0.312121	0.270785	0.0676659	0.0276245
6	0.378788
6	0.27296
6	0.253613
6	0.193706
6	0.21352

## Sheet: Fig S9E
Tde-PntC
[AEP] (mM)	rate (s-1)	AVG	STDEV	STDERR
0.005	0.380585	0.268851	0.101809	0.0455305
0.005	0.157028
0.005	0.217477
0.005	0.2155
0.005	0.373665
0.01	0.406238	0.40093	0.0798539	0.0282326
0.01	0.406139
0.01	0.385528
0.01	0.548636
0.01	0.442863
0.01	0.345987
0.01	0.267744
0.01	0.40431
0.025	0.567912	0.543298	0.0452261	0.0261113
0.025	0.570878
0.025	0.491103
0.05	0.978648	0.870898	0.418725	0.158263
0.05	1.3444
0.05	1.44128
0.05	0.464611
0.05	0.686536
0.05	0.849644
0.05	0.331159
0.075	1.0864		0.152926	0.0882917
0.075	1.379
0.075	1.30981
0.1	1.44029	0.892428	0.46111	0.145816
0.1	1.03623
0.1	1.26928
0.1	1.3622
0.1	1.34737
0.1	0.385528
0.1	0.509095
0.1	0.385528
0.1	0.290579
0.1	0.898181
0.15	1.04834		0.163225	0.0942383
0.15	1.35429
0.15	1.29992
0.2	1.45957	1.07404	0.392873	0.16039
0.2	1.57473
0.2	1.1551
0.2	0.574832
0.2	0.780447
0.2	0.899565
0.25	0.464611		0.187072	0.0836611
0.25	0.751285
0.25	0.766113
0.25	0.449783
0.25	0.855081
0.5	1.24506	0.959433	0.324421	0.1147
0.5	1.32958
0.5	1.34935
0.5	0.7414
0.5	0.746342
0.5	0.716686
0.5	0.504152
0.5	1.0429
1	1.33452	1.02736	0.28319	0.0943968
1	1.44326
1	1.39383
1	0.905496
1	0.934658
1	0.91637
1	0.845196
1	0.766113
1	0.706801
2	1.42843	1.04894	0.278492	0.0928305
2	1.47291
2	1.29498
2	0.879794
2	0.924278
2	0.899565
2	0.721629
2	1.01819
2	0.800712
3	1.46797	1.10252	0.26718	0.0944623
3	1.49763
3	1.28015
3	0.88968
3	0.94652
3	0.934164
3	0.90945
3	0.894622

## Sheet: Fig S14
	31P NMR integration of CMP-AEP product relative to phosphonoacetic acid internal standard
Treatment	Replicate 1	Replicate 2	Replicate 3	Average	Stdev	StdErr
No metal	0	0	0	0	0	0
Ca2+	0	0.47	0.5	0.323333	0.280416	0.161898
Mg2+	2.32	4.56	3.55	3.47667	1.1218	0.647671
Zn2+	3.77	7.16	7.47	6.13333	2.05257	1.18505

## Sheet: Fig S17
	31P NMR integration of CMP-AEP product relative to phosphonoacetic acid internal standard
Protein	Replicate 1	Replicate 2	Replicate 3	Average	Stdev	Stderr
WT	31.628	25.891	26.533	28.0173	3.14336	1.81482
R15A	5.356	0.118	1.107	2.19367	2.78295	1.60674
K25A	1.167	0.189	0.396	0.584	0.515392	0.297562
K153A	2.66	1.51	0.524	1.56467	1.06905	0.617216
